# Supplementary material for: Raman Spectroscopy Spectral Fingerprints of Biomarkers of Traumatic Brain Injury
Source: Cells. 2023 Nov 8;12(22):2589. doi: 10.3390/cells12222589 (PMC10670390; doi:10.3390/cells12222589)
Supplement: Supplementary file 1 [file cells-12-02589-s001.zip]

Archive with 1 entries (1 files):
- cells-2685012-supplementary.pdf
